# Supplementary material for: Crystallization-Controlled Structure and Thermal Properties of Biobased Poly(Ethylene2,5-Furandicarboxylate)
Source: Polymers (Basel). 2024 Oct 30;16(21):3052. doi: 10.3390/polym16213052 (PMC11548705; doi:10.3390/polym16213052)
Supplement: Supplementary file 1 [file polymers-16-03052-s001.zip]

Archive with 1 entries (1 files):
- polymers-3221089-supplementary.pdf
